# Supplementary material for: No Evidence for Male Retaliation in a Population With High Level of Extra‐Pair Paternity
Source: Ecol Evol. 2025 May 7;15(5):e71423. doi: 10.1002/ece3.71423 (PMC12058304; doi:10.1002/ece3.71423)
Supplement: Supplementary file 1 — Appendix S1. [file ECE3-15-e71423-s001.R]

#Title: No evidence for male retaliation in a population with high level of extra-pair paternity
#Authors: Helga Gyarmathy, Renata Kopena, Tunde Kneifel, Fanni Sarkadi, Eszter Szollosi, Eszter Szasz, Janos Torok, Balazs Rosivall
#Ecology and Evolution
#Correspondence: Helga Gyarmathy; helga.gyarmathy@ttk.elte.hu; Behavioural Ecology Group, Department of Systematic Zoology and Ecology, Institute of Biology, ELTE Eotvos Lorand University, Budapest, Hungary; Doctoral School of Biology, Institute of Biology, ELTE Eotvos Lorand University, Budapest, Hungary

rm(list=ls())

library(readxl)
df <- read_excel("Dataset_SuppInfo.xlsx", sheet = "Dataset", 
                 col_types = c("numeric"), na = "NA") #this command imports the dataset from the folder where the R script was saved
str(df)

df$statcode=as.factor(df$statcode)
df$year=as.factor(df$year)
df$binEPY=as.factor(df$binEPY)
df$polygyny=as.factor(df$polygyny)
df$videoagecode=as.factor(df$videoagecode)
df$startcode=as.factor(df$startcode)
df$videoBScode=as.factor(df$videoBScode)

# restricted datasets:
df1<-subset(df, statcode==1) #consisting only broods where all offspring were successfully genotyped and brood size did not change between cross-fostering and video recording
df2<-subset(df, statcode==1|statcode==2) #consisting only broods where all offspring were successfully genotyped (but in some cases, brood size changed between cross-fostering and video recording)
df3<-subset(df, statcode==1|statcode==3) #consisting only broods where brood size did not change between cross-fostering and video recording (but in some cases, not all offspring were successfully genotyped)

df_mon<-subset(df, polygyny==0) #identical to df (i.e. full dataset), but restricted to socially monogamous males
df1_mon<-subset(df1, polygyny==0) #identical to df1, but restricted to socially monogamous males
df2_mon<-subset(df2, polygyny==0) #identical to df2, but restricted to socially monogamous males
df3_mon<-subset(df3, polygyny==0) #identical to df3, but restricted to socially monogamous males

library(car)


################################################################################
### ANALYSES ON FULL DATASET

## VIF for full models
VIF_EPYrate=lm(maleFR~femaleFR+videoBScode+EPYrate+year,data=df2, na.action=na.exclude)
vif(VIF_EPYrate)

VIF_binEPY=lm(maleFR~femaleFR+videoBScode+binEPY+year,data=df, na.action=na.exclude)
vif(VIF_binEPY)


############################################
## binEPY full model
binEPYmod=lm(maleFR~femaleFR+videoBScode+binEPY+year,
             data=df, na.action=na.exclude)
Anova(binEPYmod, type="2", test.statistic="F", error.estimate="dispersion")

#write.table(resid(binEPYmod), file="clipboard", row.names=T, col.names=T,sep="\t")
par(mfrow=c(2,2))
plot(binEPYmod)

## backward stepwise selection
### -femaleFR
binEPYmod=lm(maleFR~videoBScode+binEPY+year,
             data=df, na.action=na.exclude)
Anova(binEPYmod, type="2", test.statistic="F", error.estimate="dispersion")

### -binEPY
binEPYmod=lm(maleFR~videoBScode+year,
             data=df, na.action=na.exclude)
Anova(binEPYmod, type="2", test.statistic="F", error.estimate="dispersion")

### -year
### final model
binEPYmod=lm(maleFR~videoBScode,
             data=df, na.action=na.exclude)
Anova(binEPYmod, type="2", test.statistic="F", error.estimate="dispersion")

#write.table(resid(binEPYmod), file="clipboard", row.names=T, col.names=T,sep="\t")
par(mfrow=c(2,2))
plot(binEPYmod)

## reintroduction of non-significant variables to the final model
binEPYmod=lm(maleFR~videoBScode+femaleFR,
             data=df, na.action=na.exclude)
Anova(binEPYmod, type="2", test.statistic="F", error.estimate="dispersion")

binEPYmod=lm(maleFR~videoBScode+binEPY,
             data=df, na.action=na.exclude)
Anova(binEPYmod, type="2", test.statistic="F", error.estimate="dispersion")


############################################
## EPYrate full model
EPYratemod=lm(maleFR~femaleFR+videoBScode+EPYrate+year,
                data=df2, na.action=na.exclude)
Anova(EPYratemod, type="2", test.statistic="F", error.estimate="dispersion")

#write.table(resid(EPYratemod), file="clipboard", row.names=T, col.names=T,sep="\t")
par(mfrow=c(2,2))
plot(EPYratemod)

## backward stepwise selection
### -femaleFR
EPYratemod=lm(maleFR~videoBScode+EPYrate+year,
              data=df2, na.action=na.exclude)
Anova(EPYratemod, type="2", test.statistic="F", error.estimate="dispersion")

### -EPYrate
EPYratemod=lm(maleFR~videoBScode+year,
              data=df2, na.action=na.exclude)
Anova(EPYratemod, type="2", test.statistic="F", error.estimate="dispersion")

### -year
### final model
EPYratemod=lm(maleFR~videoBScode,
              data=df2, na.action=na.exclude)
Anova(EPYratemod, type="2", test.statistic="F", error.estimate="dispersion")

#write.table(resid(EPYratemod), file="clipboard", row.names=T, col.names=T,sep="\t")
par(mfrow=c(2,2))
plot(EPYratemod)

## reintroduction of non-significant variables to the final model
EPYratemod=lm(maleFR~videoBScode+EPYrate,
              data=df2, na.action=na.exclude)
Anova(EPYratemod, type="2", test.statistic="F", error.estimate="dispersion")

EPYratemod=lm(maleFR~videoBScode+femaleFR,
              data=df2, na.action=na.exclude)
Anova(EPYratemod, type="2", test.statistic="F", error.estimate="dispersion")


############################################
#### figures
library(ggplot2)
### maleFR~binEPY
## error bars (with means and standard deviations)
data_summary <- function(data, varname, groupname){
  require(plyr)
  summary_func <- function(x, col){
    c(mean = mean(x[[col]], na.rm=TRUE),
      sd = sd(x[[col]], na.rm=TRUE))}
  data_sum<-ddply(data, groupname, .fun=summary_func,
                  varname)
  data_sum <- rename(data_sum, c("mean" = varname))
  return(data_sum)}
adat <- data_summary(df, varname="maleFR", groupname="binEPY")
head(adat)

ggplot(adat, aes(x=binEPY, y=maleFR)) + 
  ylim(10,40) +
  geom_point(size=3) +
  geom_errorbar(aes(ymin=maleFR-sd, ymax=maleFR+sd), width=.2,
                position=position_dodge(0.05)) +
  labs(x="presence of extra-pair young", y = "male feeding rate (per hour)") +
  theme_classic() +
  scale_x_discrete(labels=c("0" = "No", '1'= 'Yes')) +
  theme(axis.text = element_text(size = 18), axis.title = element_text(size = 18)) + theme(axis.text = element_text(colour = "black"))


### maleFR~videoBScode
## error bars (with means and standard deviations)
data_summary <- function(data, varname, groupname){
  require(plyr)
  summary_func <- function(x, col){
    c(mean = mean(x[[col]], na.rm=TRUE),
      sd = sd(x[[col]], na.rm=TRUE))}
  data_sum<-ddply(data, groupname, .fun=summary_func,
                  varname)
  data_sum <- rename(data_sum, c("mean" = varname))
  return(data_sum)}
adat <- data_summary(df, varname="maleFR", groupname="videoBScode")
head(adat)

ggplot(adat, aes(x=videoBScode, y=maleFR)) + 
  ylim(10,40) +
  geom_point(size=3) +
  geom_errorbar(aes(ymin=maleFR-sd, ymax=maleFR+sd), width=.2,
                position=position_dodge(0.05)) +
  labs(x = NULL, y = "male feeding rate (per hour)") +
  theme_classic() +
  scale_x_discrete(labels=c("1" = "small broods (5-6)", '2'= "large broods (7)")) +
  theme(axis.text = element_text(size = 18), axis.title = element_text(size = 18)) + theme(axis.text = element_text(colour = "black"))


################################################################################
### ANALYSES ON RESTRICTED DATASET (containing broods only where the original clutch size was identical to the brood size at video recording)

## VIF for full models
VIF_EPYrate=lm(maleFR~femaleFR+videoBScode+EPYrate,data=df1, na.action=na.exclude)
vif(VIF_EPYrate)

VIF_binEPY=lm(maleFR~femaleFR+videoBScode+binEPY,data=df3, na.action=na.exclude)
vif(VIF_binEPY)


############################################
## binEPY full model
binEPYmod=lm(maleFR~femaleFR+videoBScode+binEPY+year,
             data=df3, na.action=na.exclude)
Anova(binEPYmod, type="2", test.statistic="F", error.estimate="dispersion")
summary(binEPYmod)

#write.table(resid(binEPYmod), file="clipboard", row.names=T, col.names=T,sep="\t")
par(mfrow=c(2,2))
plot(binEPYmod)

## backward stepwise selection
### -femaleFR
binEPYmod=lm(maleFR~videoBScode+binEPY+year,
             data=df3, na.action=na.exclude)
Anova(binEPYmod, type="2", test.statistic="F", error.estimate="dispersion")

### -binEPY
binEPYmod=lm(maleFR~videoBScode+year,
             data=df3, na.action=na.exclude)
Anova(binEPYmod, type="2", test.statistic="F", error.estimate="dispersion")

### -year
### final model
binEPYmod=lm(maleFR~videoBScode,
             data=df3, na.action=na.exclude)
Anova(binEPYmod, type="2", test.statistic="F", error.estimate="dispersion")

# write.table(resid(binEPYmod), file="clipboard", row.names=T, col.names=T,sep="\t")
par(mfrow=c(2,2))
plot(binEPYmod)

## reintroduction of non-significant variables to the final model
binEPYmod=lm(maleFR~videoBScode+binEPY,
             data=df3, na.action=na.exclude)
Anova(binEPYmod, type="2", test.statistic="F", error.estimate="dispersion")

binEPYmod=lm(maleFR~videoBScode+femaleFR,
             data=df3, na.action=na.exclude)
Anova(binEPYmod, type="2", test.statistic="F", error.estimate="dispersion")


############################################
## EPYrate full model
EPYratemod=lm(maleFR~femaleFR+videoBScode+EPYrate+year,
              data=df1, na.action=na.exclude)
Anova(EPYratemod, type="2", test.statistic="F", error.estimate="dispersion")

#write.table(resid(EPYratemod), file="clipboard", row.names=T, col.names=T,sep="\t")
par(mfrow=c(2,2))
plot(EPYratemod)

## backward stepwise selection
### -femaleFR
EPYratemod=lm(maleFR~videoBScode+EPYrate+year,
              data=df1, na.action=na.exclude)
Anova(EPYratemod, type="2", test.statistic="F", error.estimate="dispersion")

### -EPYrate
EPYratemod=lm(maleFR~videoBScode+year,
              data=df1, na.action=na.exclude)
Anova(EPYratemod, type="2", test.statistic="F", error.estimate="dispersion")

### -year
### final model
EPYratemod=lm(maleFR~videoBScode,
              data=df1, na.action=na.exclude)
Anova(EPYratemod, type="2", test.statistic="F", error.estimate="dispersion")

#write.table(resid(EPYratemod), file="clipboard", row.names=T, col.names=T,sep="\t")
par(mfrow=c(2,2))
plot(EPYratemod)

## reintroduction of non-significant variables to the final model
EPYratemod=lm(maleFR~videoBScode+EPYrate,
              data=df1, na.action=na.exclude)
Anova(EPYratemod, type="2", test.statistic="F", error.estimate="dispersion")

EPYratemod=lm(maleFR~videoBScode+femaleFR,
              data=df1, na.action=na.exclude)
Anova(EPYratemod, type="2", test.statistic="F", error.estimate="dispersion")


# In order to perform the analyses restricted to socially monogamous males, it is necessary to change the dataset in the script from df/df1/df2/df3 to df_mon/df1_mon/df2_mon/df3_mon.

# Mann Whitney U tests and t-tests were run in STATISTICA 6.1 (StatSoft, Inc. 2003), and therefore no scripts were generated for these analyses.
